# Supplementary material for: Explainable Precision Medicine in Breast MRI: A Combined Radiomics and Deep Learning Approach for the Classification of Contrast Agent Uptake
Source: Bioengineering (Basel). 2024 May 31;11(6):556. doi: 10.3390/bioengineering11060556 (PMC11200390; doi:10.3390/bioengineering11060556)
Supplement: Supplementary file 1 [file bioengineering-11-00556-s001.zip]

Archive with 1 entries (1 files):
- bioengineering-2896252-supplementary.pdf
